# Supplementary material for: On the Structural and Molecular Properties of PEO and PEO-PPG Functionalized Chitosan Nanoparticles for Drug Delivery
Source: Bioengineering (Basel). 2024 Apr 12;11(4):372. doi: 10.3390/bioengineering11040372 (PMC11048302; doi:10.3390/bioengineering11040372)
Supplement: Supplementary file 1 [file bioengineering-11-00372-s001.zip]

Archive with 1 entries (1 files):
- bioengineering-2879512-Supplementary.pdf
